# Supplementary material for: Comparative Analysis of Catabolic and Anabolic Dehydroshikimate Dehydratases for 3,4-DHBA Production in Escherichia coli
Source: Microorganisms. 2022 Jul 5;10(7):1357. doi: 10.3390/microorganisms10071357 (PMC9324987; doi:10.3390/microorganisms10071357)
Supplement: Supplementary file 1 [file microorganisms-10-01357-s001.zip]

Archive with 1 entries (1 files):
- microorganisms-1764547-supplementary.pdf
